# Supplementary material for: To Detach, Migrate, Adhere, and Metastasize: CD97/ADGRE5 in Cancer
Source: Cells. 2022 May 4;11(9):1538. doi: 10.3390/cells11091538 (PMC9101421; doi:10.3390/cells11091538)
Supplement: Supplementary file 1 [file cells-11-01538-s001.zip]

Archive with 1 entries (1 files):
- cells-1691515-supplementary.pdf
